# Supplementary material for: DNA Topoisomerase 3α Is Involved in Homologous Recombination Repair and Replication Stress Response in Trypanosoma cruzi
Source: Front Cell Dev Biol. 2021 May 13;9:633195w. doi: 10.3389/fcell.2021.633195 (PMC8155511; doi:10.3389/fcell.2021.633195)
Supplement: Supplementary file 12 [file Table_1.XLSX]

## Sheet: Sheet1
Suplementar Table 1:	List of olionucleotides used in this study
Oligo Indentification	Sequence (5'-3')
5’CDS3α Forward	GTC CGG TAC CAA CGG TAC CTG CAG GAT GGG C
5’CDS3α Reverse	GAT GGT CGA CCT CCT GTT GAC CCC CTG A
3’CDS3α Forward	TAT GGG ATC CTT TTG GTG GTA TGC CGA GTG TC
3’CDS3α Reverse	GGA ATC TAG AAA AGA ACA CTT TCG AGC AGC ACA T
InNeo Forward	CGT TCT AGA TGA TTG AAC AAG ATG GAT TG
InHygro Forward	GGG GGA AGC TTA TAA AAA GCC TGA ACT CAC CGC GAC
DS3α Reverse	CAG TCC CTA CGA AGA TGA TCC GTC GCC GAG C
TcTopo3α probe Forward	GGT GTA CCC GTA TGA ACG ATG GCA
TcTopo3α probe Reverse	AGT GCC GGG AGG CGG CGA TGT AAA AC
Neo probe Forward	CGT TCT AGA TGA TTG AAC AAG ATG GAT TG
Neo probe Reverse	AGA GCC GCG GTC AGA AGA ACT CGT CAA
Hygro probe Forward	GGG GGA AGC TTA TAA AAA GCC TGA ACT CAC CGC GAC
Hygro probe Reverse	GGG TGA ATT CTA TTC CTT TGC CCT CGG ACG AGT GCT G
