# Supplementary material for: DNA Topoisomerase 3α Is Involved in Homologous Recombination Repair and Replication Stress Response in Trypanosoma cruzi
Source: Front Cell Dev Biol. 2021 May 13;9:633195w. doi: 10.3389/fcell.2021.633195 (PMC8155511; doi:10.3389/fcell.2021.633195)
Supplement: Supplementary file 13 [file Table_2.XLSX]

## Sheet: Plan1
Supplementary Table XXX: WGS libraries description. This table summarizes the number of reads, sequencing depth, SNPs and Indel counts of the four evaluated T. cruzi isolates, MMS1, MMS2, NT1 and NT2.
Read library	NCBI SRA ID	Number of reads	Number of Mapped reads	Mean genome coverage	SNPs	Indels	SNPs + Indels
MMS1	SRR13754247	33170683	28423164	117x	560882	205219	766101
MMS2	SRR13754250	33327034	28467143	117x	560029	205037	765066
NT1	SRR13754249	26691017	23032571	89x	551406	197248	748654
NT2	SRR13754248	29992546	25892272	101x	560129	202775	762904
